# Supplementary material for: Contrasting Gene Decay in Subterranean Vertebrates: Insights from Cavefishes and Fossorial Mammals
Source: Mol Biol Evol. 2020 Sep 28;38(2):589–605. doi: 10.1093/molbev/msaa249 (PMC7826195; doi:10.1093/molbev/msaa249)
Supplement: msaa249_Supplementary_Data [file msaa249_supplementary_data.zip]

Archive with 5 entries (4 files):
- msaa249-suppl_data/
- msaa249-suppl_data/Data S1 Lucifuga genomics.pdf
- msaa249-suppl_data/Data S2 Putative impact of some LoF mutations.pdf
- msaa249-suppl_data/Data S3 LoF mutations types rates distributions.pdf
- msaa249-suppl_data/Supp_mat_tables_figures.pdf
